# Supplementary material for: Impact of Hashimoto’s thyroiditis on the tumor microenvironment in papillary thyroid cancer: insights from single-cell analysis
Source: Front Endocrinol (Lausanne). 2024 Sep 16;15:1339473. doi: 10.3389/fendo.2024.1339473 (PMC11439672; doi:10.3389/fendo.2024.1339473)
Supplement: Supplementary file 2 [file DataSheet2.xlsx]

## Sheet: TableS1
group	Description	pvalue	ratio
GO:0052547	C1	regulation of peptidase activity	1.62967e-06	19.1489
GO:0045104	C1	intermediate filament cytoskeleton organization	2.71076e-06	10.6383
GO:0045103	C1	intermediate filament-based process	2.8649e-06	10.6383
GO:0045216	C1	cell-cell junction organization	1.21744e-05	12.766
GO:0016338	C1	calcium-independent cell-cell adhesion via plasma membrane cell-adhesion molecules	2.46374e-05	6.38298
GO:0019886	C2	antigen processing and presentation of exogenous peptide antigen via MHC class II	4.84945e-27	26.5306
GO:0002495	C2	antigen processing and presentation of peptide antigen via MHC class II	3.73115e-26	26.5306
GO:0002504	C2	antigen processing and presentation of peptide or polysaccharide antigen via MHC class II	9.25812e-26	26.5306
GO:0002478	C2	antigen processing and presentation of exogenous peptide antigen	4.78701e-25	26.5306
GO:0019884	C2	antigen processing and presentation of exogenous antigen	1.02811e-23	26.5306
GO:0002181...11	C3	cytoplasmic translation	9.70325e-31	46.5116
GO:0042273	C3	ribosomal large subunit biogenesis	2.64349e-05	9.30233
GO:0022613	C3	ribonucleoprotein complex biogenesis	0.000106794	16.2791
GO:1904667	C3	negative regulation of ubiquitin protein ligase activity	0.000328808	4.65116
GO:0006122	C3	mitochondrial electron transport, ubiquinol to cytochrome c	0.000452048	4.65116
GO:0042403...16	C4	thyroid hormone metabolic process	4.30848e-07	9.09091
GO:0006590...17	C4	thyroid hormone generation	1.51977e-05	6.81818
GO:0042445...18	C4	hormone metabolic process	1.89898e-05	13.6364
GO:0006898	C4	receptor-mediated endocytosis	2.72718e-05	13.6364
GO:0007009	C4	plasma membrane organization	4.04805e-05	11.3636
GO:0046631	C5	alpha-beta T cell activation	1.29928e-11	21.2766
GO:0002696	C5	positive regulation of leukocyte activation	7.03366e-10	25.5319
GO:0050867	C5	positive regulation of cell activation	1.07136e-09	25.5319
GO:0001819	C5	positive regulation of cytokine production	1.68201e-09	25.5319
GO:0042026	C5	protein refolding	5.91412e-09	10.6383
GO:0018958...26	C6	phenol-containing compound metabolic process	6.4605e-06	11.1111
GO:1901616	C6	organic hydroxy compound catabolic process	3.34019e-05	8.88889
GO:0048754	C6	branching morphogenesis of an epithelial tube	3.46455e-05	11.1111
GO:0042403...29	C6	thyroid hormone metabolic process	3.54294e-05	6.66667
GO:0043405	C6	regulation of MAP kinase activity	7.76062e-05	11.1111
GO:0000280	C7	nuclear division	2.27623e-09	28.2051
GO:0060326	C7	cell chemotaxis	2.35149e-07	20.5128
GO:0140014	C7	mitotic nuclear division	2.70996e-07	20.5128
GO:0071677	C7	positive regulation of mononuclear cell migration	3.88475e-07	12.8205
GO:0050921	C7	positive regulation of chemotaxis	4.66885e-07	15.3846
GO:0002181...36	C8	cytoplasmic translation	1.52991e-16	26.5306
GO:0061687...37	C8	detoxification of inorganic compound	7.92496e-10	10.2041
GO:0097501...38	C8	stress response to metal ion	1.07344e-09	10.2041
GO:0010043	C8	response to zinc ion	4.11015e-09	12.2449
GO:0010273...40	C8	detoxification of copper ion	5.32517e-08	8.16327
GO:0030199	C9	collagen fibril organization	1.30096e-08	12.5
GO:0030198	C9	extracellular matrix organization	9.08255e-08	18.75
GO:0043062	C9	extracellular structure organization	9.32872e-08	18.75
GO:0045229	C9	external encapsulating structure organization	9.83859e-08	18.75
GO:0001503	C9	ossification	9.87908e-08	20.8333
GO:0050864	C10	regulation of B cell activation	1.93928e-09	18.75
GO:0050871	C10	positive regulation of B cell activation	4.87069e-09	16.6667
GO:0006910	C10	phagocytosis, recognition	7.11077e-09	14.5833
GO:0006958	C10	complement activation, classical pathway	8.69625e-09	14.5833
GO:0002455	C10	humoral immune response mediated by circulating immunoglobulin	1.95008e-08	14.5833
GO:0042403...51	C11	thyroid hormone metabolic process	3.02857e-18	20.9302
GO:0006590...52	C11	thyroid hormone generation	7.15401e-17	18.6047
GO:0042445...53	C11	hormone metabolic process	1.5164e-13	27.907
GO:0018958...54	C11	phenol-containing compound metabolic process	2.84885e-12	20.9302
GO:0006575	C11	cellular modified amino acid metabolic process	2.24785e-10	20.9302
GO:0045765	C12	regulation of angiogenesis	1.75455e-08	20.4082
GO:1901342	C12	regulation of vasculature development	2.06163e-08	20.4082
GO:0019058	C12	viral life cycle	1.48862e-06	16.3265
GO:0045824	C12	negative regulation of innate immune response	1.62973e-06	10.2041
GO:0016032	C12	viral process	1.14785e-05	16.3265
GO:0032607	C13	interferon-alpha production	5.36019e-05	6.25
GO:0032647	C13	regulation of interferon-alpha production	5.36019e-05	6.25
GO:0032479	C13	regulation of type I interferon production	0.000144925	8.33333
GO:0032606	C13	type I interferon production	0.000144925	8.33333
GO:0048640	C13	negative regulation of developmental growth	0.000205739	8.33333
GO:0002181...66	C14	cytoplasmic translation	1.62028e-13	23.4043
GO:0010273...67	C14	detoxification of copper ion	2.24942e-10	10.6383
GO:1990169	C14	stress response to copper ion	2.24942e-10	10.6383
GO:0061687...69	C14	detoxification of inorganic compound	6.38233e-10	10.6383
GO:0097501...70	C14	stress response to metal ion	8.64569e-10	10.6383

## Sheet: TableS2
group	Description	pvalue	ratio
GO:0042403...1	C1	thyroid hormone metabolic process	3.29573e-09	11.9048
GO:0006590...2	C1	thyroid hormone generation	1.22561e-07	9.52381
GO:0098754	C1	detoxification	1.09182e-06	14.2857
GO:0009636	C1	response to toxic substance	1.18293e-06	16.6667
GO:0010273	C1	detoxification of copper ion	4.55525e-06	7.14286
GO:0002181...6	C2	cytoplasmic translation	1.89665e-37	54.7619
GO:0022613	C2	ribonucleoprotein complex biogenesis	2.55284e-11	30.9524
GO:0042274	C2	ribosomal small subunit biogenesis	3.71602e-10	16.6667
GO:0042254	C2	ribosome biogenesis	1.12604e-09	23.8095
GO:0006364	C2	rRNA processing	3.39848e-08	19.0476
GO:0042403...11	C3	thyroid hormone metabolic process	4.30848e-07	9.09091
GO:0008380	C3	RNA splicing	1.0814e-06	20.4545
GO:0006590...13	C3	thyroid hormone generation	1.51977e-05	6.81818
GO:0018958...14	C3	phenol-containing compound metabolic process	0.000127553	9.09091
GO:0042445	C3	hormone metabolic process	0.000233919	11.3636
GO:0048002...16	C4	antigen processing and presentation of peptide antigen	1.90438e-18	25
GO:0019882	C4	antigen processing and presentation	8.2321e-16	25
GO:0002478...18	C4	antigen processing and presentation of exogenous peptide antigen	3.19778e-14	18.1818
GO:0019883	C4	antigen processing and presentation of endogenous antigen	1.42748e-13	15.9091
GO:0019884...20	C4	antigen processing and presentation of exogenous antigen	1.8468e-13	18.1818
GO:0002181...21	C5	cytoplasmic translation	1.88711e-20	32.6087
GO:0002478...22	C5	antigen processing and presentation of exogenous peptide antigen	4.21158e-08	10.8696
GO:0019884...23	C5	antigen processing and presentation of exogenous antigen	1.20079e-07	10.8696
GO:0009266	C5	response to temperature stimulus	3.08716e-07	15.2174
GO:0048002...25	C5	antigen processing and presentation of peptide antigen	4.67273e-07	10.8696
GO:0006986	C6	response to unfolded protein	1.66259e-06	12.2449
GO:0035966	C6	response to topologically incorrect protein	3.85766e-06	12.2449
GO:0050727	C6	regulation of inflammatory response	1.01638e-05	16.3265
GO:0031349	C6	positive regulation of defense response	1.33235e-05	14.2857
GO:0042060...30	C6	wound healing	1.63165e-05	16.3265
GO:0046631	C7	alpha-beta T cell activation	2.56955e-10	20
GO:0033077	C7	T cell differentiation in thymus	1.24115e-09	15.5556
GO:0002696	C7	positive regulation of leukocyte activation	6.03121e-09	24.4444
GO:0050867	C7	positive regulation of cell activation	8.85367e-09	24.4444
GO:1903039	C7	positive regulation of leukocyte cell-cell adhesion	1.43563e-08	20
GO:0050665	C8	hydrogen peroxide biosynthetic process	5.70032e-08	9.7561
GO:0006590...37	C8	thyroid hormone generation	1.10969e-07	9.7561
GO:0042403...38	C8	thyroid hormone metabolic process	3.22352e-07	9.7561
GO:0018958...39	C8	phenol-containing compound metabolic process	4.03742e-06	12.1951
GO:0042743	C8	hydrogen peroxide metabolic process	5.9956e-06	9.7561
GO:0051346	C9	negative regulation of hydrolase activity	2.89505e-07	19.1489
GO:0042060...42	C9	wound healing	1.19344e-06	19.1489
GO:0010811	C9	positive regulation of cell-substrate adhesion	1.43287e-05	10.6383
GO:0010951	C9	negative regulation of endopeptidase activity	3.59265e-05	12.766
GO:0010466	C9	negative regulation of peptidase activity	4.55974e-05	12.766
GO:0002181...46	C10	cytoplasmic translation	1.94598e-10	19.1489
GO:0042989	C10	sequestering of actin monomers	0.000328076	4.25532
GO:0033700	C10	phospholipid efflux	0.000463798	4.25532
GO:0035641	C10	locomotory exploration behavior	0.000622367	4.25532
GO:0034375	C10	high-density lipoprotein particle remodeling	0.00071015	4.25532
GO:0019886	C11	antigen processing and presentation of exogenous peptide antigen via MHC class II	1.79202e-17	19.5652
GO:0002495	C11	antigen processing and presentation of peptide antigen via MHC class II	6.52349e-17	19.5652
GO:0002504	C11	antigen processing and presentation of peptide or polysaccharide antigen via MHC class II	1.16676e-16	19.5652
GO:0002478...54	C11	antigen processing and presentation of exogenous peptide antigen	3.36499e-16	19.5652
GO:0048002...55	C11	antigen processing and presentation of peptide antigen	3.51076e-16	21.7391

## Sheet: TableS3
group	Description	pvalue	ratio
GO:0042060...1	C1	wound healing	1.18519e-05	17.0213
GO:0010811...2	C1	positive regulation of cell-substrate adhesion	1.43287e-05	10.6383
GO:0007517	C1	muscle organ development	2.25283e-05	14.8936
GO:0045785	C1	positive regulation of cell adhesion	2.279e-05	17.0213
GO:0031579	C1	membrane raft organization	3.18852e-05	6.38298
GO:0002181...6	C2	cytoplasmic translation	2.08668e-13	22.9167
GO:0071384	C2	cellular response to corticosteroid stimulus	2.07886e-05	8.33333
GO:0001667	C2	ameboidal-type cell migration	3.00573e-05	16.6667
GO:0070293	C2	renal absorption	5.94515e-05	6.25
GO:0043542...10	C2	endothelial cell migration	7.43146e-05	12.5
GO:0001945	C3	lymph vessel development	1.09472e-06	8.33333
GO:0072148	C3	epithelial cell fate commitment	6.84344e-06	6.25
GO:0042060...13	C3	wound healing	1.39345e-05	16.6667
GO:0010811...14	C3	positive regulation of cell-substrate adhesion	1.59106e-05	10.4167
GO:0010810	C3	regulation of cell-substrate adhesion	1.99347e-05	12.5
GO:0043542...16	C4	endothelial cell migration	2.59248e-08	19.1489
GO:0002042	C4	cell migration involved in sprouting angiogenesis	1.17213e-07	12.766
GO:0010631	C4	epithelial cell migration	2.46806e-07	19.1489
GO:0043534	C4	blood vessel endothelial cell migration	2.56998e-07	14.8936
GO:0090132	C4	epithelium migration	2.64382e-07	19.1489
GO:0010273	C5	detoxification of copper ion	1.59467e-10	11.3636
GO:1990169	C5	stress response to copper ion	1.59467e-10	11.3636
GO:0071276	C5	cellular response to cadmium ion	2.45693e-10	13.6364
GO:0061687	C5	detoxification of inorganic compound	4.52639e-10	11.3636
GO:0097501	C5	stress response to metal ion	6.1324e-10	11.3636
GO:0002181...26	C6	cytoplasmic translation	4.5286e-29	40
GO:0042274	C6	ribosomal small subunit biogenesis	5.58265e-08	12
GO:0034101	C6	erythrocyte homeostasis	6.93463e-08	14
GO:0042254	C6	ribosome biogenesis	1.0609e-07	18
GO:0002262	C6	myeloid cell homeostasis	2.91345e-07	14
GO:0019886	C7	antigen processing and presentation of exogenous peptide antigen via MHC class II	8.40963e-11	13.0435
GO:0002495	C7	antigen processing and presentation of peptide antigen via MHC class II	1.891e-10	13.0435
GO:0002504	C7	antigen processing and presentation of peptide or polysaccharide antigen via MHC class II	2.72875e-10	13.0435
GO:0002399	C7	MHC class II protein complex assembly	2.91981e-10	10.8696
GO:0002503	C7	peptide antigen assembly with MHC class II protein complex	2.91981e-10	10.8696
GO:0002181...36	C8	cytoplasmic translation	1.59462e-18	29.7872
GO:0002686	C8	negative regulation of leukocyte migration	1.04242e-05	8.51064
GO:0048145	C8	regulation of fibroblast proliferation	6.41886e-05	8.51064
GO:0048144	C8	fibroblast proliferation	0.000123845	8.51064
GO:0032103	C8	positive regulation of response to external stimulus	0.000138029	14.8936
GO:0046631	C9	alpha-beta T cell activation	3.1695e-10	19.5652
GO:0002696...42	C9	positive regulation of leukocyte activation	5.35204e-10	26.087
GO:0050867...43	C9	positive regulation of cell activation	8.15904e-10	26.087
GO:0030217	C9	T cell differentiation	1.88708e-09	21.7391
GO:0051251...45	C9	positive regulation of lymphocyte activation	2.27942e-09	23.913
GO:0006986	C10	response to unfolded protein	1.46797e-06	12.5
GO:0090084	C10	negative regulation of inclusion body assembly	2.49948e-06	6.25
GO:0035966	C10	response to topologically incorrect protein	3.40946e-06	12.5
GO:0009266	C10	response to temperature stimulus	7.28826e-06	12.5
GO:0009408	C10	response to heat	1.0169e-05	10.4167
GO:0042574	C11	retinal metabolic process	1.63774e-05	6
GO:0046683	C11	response to organophosphorus	2.1845e-05	10
GO:0016053	C11	organic acid biosynthetic process	2.33839e-05	14
GO:0019221	C11	cytokine-mediated signaling pathway	4.32674e-05	16
GO:0120254	C11	olefinic compound metabolic process	6.35744e-05	10
GO:0040013	C12	negative regulation of locomotion	7.92931e-08	20.8333
GO:0001558	C12	regulation of cell growth	8.475e-08	20.8333
GO:0030336	C12	negative regulation of cell migration	3.12628e-07	18.75
GO:0016049	C12	cell growth	3.57271e-07	20.8333
GO:2000146	C12	negative regulation of cell motility	4.37157e-07	18.75
GO:0001822	C13	kidney development	1.15452e-10	24.4444
GO:0072001	C13	renal system development	1.56773e-10	24.4444
GO:0001655	C13	urogenital system development	5.83936e-10	24.4444
GO:1901342	C13	regulation of vasculature development	1.28226e-07	20
GO:0045766	C13	positive regulation of angiogenesis	2.73697e-07	15.5556
GO:0042403	C14	thyroid hormone metabolic process	2.68211e-13	15.2174
GO:0006590	C14	thyroid hormone generation	7.81206e-12	13.0435
GO:0098754	C14	detoxification	3.24459e-09	17.3913
GO:0018958	C14	phenol-containing compound metabolic process	8.81148e-09	15.2174
GO:0042445	C14	hormone metabolic process	1.06782e-07	17.3913
GO:0051251...71	C15	positive regulation of lymphocyte activation	9.93588e-18	38.6364
GO:0002696...72	C15	positive regulation of leukocyte activation	7.14082e-17	38.6364
GO:0050867...73	C15	positive regulation of cell activation	1.32506e-16	38.6364
GO:0050851	C15	antigen receptor-mediated signaling pathway	3.14034e-16	31.8182
GO:0016064	C15	immunoglobulin mediated immune response	1.40877e-15	29.5455
